# Supplementary material for: Complete genome sequence and comparative analysis of Acetobacter pasteurianus 386B, a strain well-adapted to the cocoa bean fermentation ecosystem
Source: BMC Genomics. 2013 Aug 1;14:526. doi: 10.1186/1471-2164-14-526 (PMC3751514; doi:10.1186/1471-2164-14-526)
Supplement: Additional file 1 — Prophage- and transposon-related genes of Acetobacter pasteurianus 386B. Homologues of the genes involved are shown for A. pasteurianus IFO 3283, Ga. diazotrophicus Pal5, and G. oxydans 621H. [file 1471-2164-14-526-S1.xlsx]

## Sheet: Sheet1
Gene number of	Gene product	Homologue in	Homologue in	Homologue in
A. pasteurianus 386B		A. pasteurianus IFO 3283	Ga. diazotrophicus Pal 5	G. oxydans 621H
Prophage-related genes
APA386B_370	-
APA386B_371			GDI_3552; GDI_3692
APA386B_372	-
APA386B_373			GDI_3552
APA386B_374		APA01_3460
APA386B_375
APA386B_376		APA01_3450
APA386B_377		APA01_3440
APA386B_378		APA01_18260
APA386B_379		APA01_5430
APA386B_380	-
APA386B_381	-
APA386B_382			GDI_3563
APA386B_383	baseplate assembly protein J-like, predicted		GDI_3565
APA386B_384	gp46		GDI_3566
APA386B_385	phage baseplate assembly protein V		GDI_3567
APA386B_386
APA386B_387	mu P family protein
APA386B_388	DNA circulation family protein
APA386B_389	putative membrane protein, phage K related
APA386B_390	-
APA386B_391				GOX2349
APA386B_392	-
APA386B_393	putative bacteriophage tail sheath protein
APA386B_394	-
APA386B_395				GOX2346
APA386B_396	-
APA386B_397	putative capsid protein of prophage			GOX2343
APA386B_398				GOX2342
APA386B_399	-
APA386B_400	serine peptidase
APA386B_401	lambda family phage portal protein
APA386B_402
APA386B_403	phage terminase GpA
APA386B_404	-
APA386B_405				GOX2337
APA386B_406	-
APA386B_407		APA01_20190
APA386B_408	integrase family protein
APA386B_409	-
APA386B_410		APA01_20250
APA386B_411	-
APA386B_412	-
APA386B_413		APA01_20270
APA386B_414		APA01_20280
APA386B_415	-
APA386B_416	-
APA386B_417	-
APA386B_418		APA01_20290
APA386B_419		-
APA386B_420		APA01_20350
APA386B_421		APA01_20360
APA386B_422		-
APA386B_423	transcriptional regulator Xre	APA01_20370
APA386B_424
APA386B_425
APA386B_426
APA386B_427
APA386B_428
APA386B_429
APA386B_430	prophage integrase			GOX2318
Transposases
APA386B_258	IS5	APA01_14090; APA01_40940
APA386B_259	IS4	APA01_40930	GDI_2407
APA386B_280	IS4	APA01_18090; APA01_13750; APA01_04460; APA01_42290; APA01_43430
APA386B_281	IS4	APA01_43420; APA01_05900; APA01_13550; APA01_13740; APA01_42300
APA386B_484	IS204/IS1001/IS1096/IS1165			GOX0463; GOX1194
APA386B_485	IS3/IS911	APA01_1800; APA01_17890; APA01_21650; APA01_18240; APA01_08370
APA386B_486	IS66 Orf2
APA386B_487	IS66	APA01_17910; APA01_21630; APA01_18220; APA01_01780; APA01_08390
APA386B_705	IS5			GOX2721; GOX2210; GOX0419; GOX2201; GOX1476
APA386B_706	IS5			GOX0491; GOX2687; GOX0996; GOX2165; GOX2210
APA386B_710	IS4			GOX2687; GOX0491; GOX0996; GOX2165; GOX1389
APA386B_711	IS5			GOX2721; GOX2210; GOX0419; GOX2201; GOX1476
APA386B_712	IS4		GDI_1537; GDI_0013	GOX0996; GOX0491
APA386B_733	IS5		GDI_0013	GOX_1476; GOX1324; GOX1892; GOX1403
APA386B_735	IS4
APA386B_736	IS5			GOX1471
APA386B_738	IS4	APA01_40930
APA386B_739	IS4			GOX1472
APA386B_748	IS605 OrfB	APA01_17700
APA386B_749	IS891/IS1136/IS1341	APA01_17700
APA386B_761	IS605 OrfB
APA386B_945	IS4	APA01_1450; APA01_26710; APA01_21470; APA01_13580; APA01_15460
APA386B_1018	IS4	APA01_2700; APA01_01450; APA01_26710; APA01_21470; APA01_13580
APA386B_1666	IS4	APA01_40730; APA01_40340
APA386B_1786		APA01_18090; APA01_42290; APA01_13750; APA01_43430; APA01_22810
APA386B_1787	IS4	APA01_43420; APA01_05900; APA01_13550; APA01_13740; APA01_42300
APA386B_1P40	IS4	APA01_42080; APA01_23720; APA01_15460; APA01_21470; APA01_26710
APA386B_1P42	IS4	APA01_40340; APA01_40730
APA386B_1P52	IS801/IS1294
APA386B_1P53		APA01_42480; APA01_41150; APA01_ 23960; APA01_24040; APA01_23850
APA386B_1P64	IS5	APA01_14090; APA01_40940
APA386B_1P65	IS4	APA01_40930	GDI_2407
APA386B_1P66		APA01_42480; APA01_43570; APA01_41150; APA01_40970; APA01_23960
APA386B_1P67	IS3/IS911	APA01_23860; APA01_41440; APA01_41160; APA01_40980; APA01_23970
APA386B_1P79		APA01_41430; APA01_41150; APA01_23850; APA01_42480		GOX1622
APA386B_1P106	integrase catalytic subunit
APA386B_1P133		APA01_42910; APA01_42480; APA01_41430; APA01_23960; APA01_24040
APA386B_1P134	integrase catalytic region
APA386B_1P135	IS116/IS110/IS902
APA386B_1P137	IS3/IS911
APA386B_1P139	IS4	APA01_41010; APA01_41010; APA01_17920		GOX0996; GOX2718; GOX1324
APA386B_1P157	IS4	APA01_42080; APA01_23720; APA01_15460; APA01_21470; APA01_26710
APA386B_1P203		APA01_21470; APA01_02700; APA01_01450; APA01_15460; APA01_26710
APA386B_1P222	IS4	APA01_42080; APA01_15460; APA01_26710; APA01_01450; APA01_13580
APA386B_2P4		APA01_42830; APA01_17940; APA01_14350; APA01_44120; APA01_20890
APA386B_2P14		APA01_25830; APA01_22170; APA01_18090; APA01_04460; APA01_13750
APA386B_2P15	IS4	APA01_42300; APA01_25820; APA01_22160; APA01_43420; APA01_04450
APA386B_2P17	Tn3
APA386B_5P6	Tn3
APA386B_7P1	IS6100
