# Supplementary material for: Complete genome sequence and comparative analysis of Acetobacter pasteurianus 386B, a strain well-adapted to the cocoa bean fermentation ecosystem
Source: BMC Genomics. 2013 Aug 1;14:526. doi: 10.1186/1471-2164-14-526 (PMC3751514; doi:10.1186/1471-2164-14-526)
Supplement: Additional file 2 — Overview of genes in Acetobacter pasteurianus 386B truncated by transposons in A. pasteurianus IFO 3283. Overview of genomic positions of the homologues of truncated gene fragments of A. pasteurianus IFO 3283 in A. pasteurianus 386B. [file 1471-2164-14-526-S2.xlsx]

## Sheet: Sheet1
Gene Name	Gene ID in A.	Gene ID and position	Position of gene fragment of A. pasteurianus
	pasteurianus IFO 3283-01	in A. pasteurianus 386B*	IFO 3283-01 in A. pasteurianus 386B
Porin O/P polyphosphate-selective	APA01_01320	APA386B_1620 (1699247-1700914)	1699205-1700043
	APA01_01340		1700066-1700914
Acyl-CoA transferase	APA01_05650	APA386B_2066 (2134479-2136050)	2134479-2135461
	APA01_05690		2135481-2136050
DNA processing chain A SMF	APA01_07540	APA386B_2262 (2327190-2325952)	2325952-2326593
	APA01_07580		2326589-2327190
Ferric iron siderophore receptor	APA01_13570	APA386B_188 (146407-143831)	143831-145178
	APA01_13590		145177-146455
RNA polymerase sigma-E/Sigma-24/FecI	APA01_13660	APA386B_193 (152648-152142)	152221-152543
TonB-dependent receptor	APA01_13720	APA386B_199 (160420-157874)	157874-159529
	APA01_13760		159578-160420
D-galactonate transporter	APA01_13800	APA386B_203 (165479-164112)	164112-164939
	APA01_13820		164933-165479
N-acyl-D-glutamate deacylase	APA01_13860	APA386B_207 (169564-171453)	169564-170006
	APA01_13880		170002-171453
Outer membrane protein	APA01_14040	APA386B_224 (198707-196386)	196386-198019
	APA01_14060		198042-198707
Heme oxygenase	APA01_14070	APA386B_225 (198867-199433)	198867-199136
Type I DNA specificity S subunit	APA01_14250	APA386B_277 (255649-256884)	256741-256884
Type I/III endonuclease/restriction R subunit	APA01_14260	APA386B_278 (256914-260207)	256914-258670
	APA01_14280		258675-260207
Oxalyl-CoA decarboxylase	APA01_15720	APA386B_504 (494417-496153)	494625-496153
Monooxygenase FAD-binding	APA01_20870	APA386B_955 (996146-997615)	996146-996550
	APA01_20900		996552-997571
Transporter permease protein	APA01_22150	APA386B_1075 (1127450-1128301)	1127450-1127800
	APA01_22180		1127828-1128301
Arsenate reductase	APA01_23620	APA386B_1199 (1255168-1255515)	1255168-1255407
Oxidoreductase	APA01_41590	APA386B_1P21 (22668-21907)	22278-21907
Conjugal exonuclease V alpha subunit TraA	APA01_42680	APA386B_1P170 (141212-138456)	140613-140140
*Position of the complete gene in the genome is indicated between brackets
