# Supplementary material for: Complete genome sequence and comparative analysis of Acetobacter pasteurianus 386B, a strain well-adapted to the cocoa bean fermentation ecosystem
Source: BMC Genomics. 2013 Aug 1;14:526. doi: 10.1186/1471-2164-14-526 (PMC3751514; doi:10.1186/1471-2164-14-526)
Supplement: Additional file 3 — Strain-specific genes of Acetobacter pasteurianus 386B. Unique genes were identified by comparative analysis of five available genome sequences of A. pasteurianus strains using EDGAR. [file 1471-2164-14-526-S3.xlsx]

## Sheet: Sheet1
Gene name	Function
APA386B_282	cysteine protease
APA386B_295	putative phage repressor
APA386B_296	putative methyltransferase
APA386B_692	phage integrase family protein
APA386B_693	P4 family phage/plasmid primase
APA386B_707	FkbH like protein
APA386B_761	ISSoc9, transposase
APA386B_1663	polygalacturonase
APA386B_2334	HicB family protein
APA386B_1P113	bifunctional antitoxin/transcriptional repressor RelB
APA386B_1P125	ferric/zinc uptake regulator family protein np20
APA386B_1P137	transposase IS3/IS911 family protein
APA386B_1P149	bifunctional antitoxin/transcriptional repressor RelB
APA386B_2P10	transcriptional regulator protein
APA386B_2P16	resolvase domain
APA386B_2P17	transposase Tn3 family protein
APA386B_2P20	plasmid-encoded RepA protein
APA386B_2P21	putative chromosome partitioning protein
APA386B_2P22	integrase family protein
APA386B_3P8	adenine specific DNA methylase
APA386B_3P9	type III restriction-modification enzyme, helicase subunit
APA386B_4P4	integrase family protein
APA386B_5P6	transposase
APA386B_6P2	plasmid replication protein
APA386B_6P3	restriction-modification system DNA specificity subunit
APA386B_7P1	transposase of IS6100
APA386B_7P4	putative transposase
