# Supplementary material for: Complete genome sequence and comparative analysis of Acetobacter pasteurianus 386B, a strain well-adapted to the cocoa bean fermentation ecosystem
Source: BMC Genomics. 2013 Aug 1;14:526. doi: 10.1186/1471-2164-14-526 (PMC3751514; doi:10.1186/1471-2164-14-526)
Supplement: Additional file 5 — Uncharacterized oxidoreductases of Acetobacter pasteurianus 386B. Features of the genes that could be annotated are listed. The oxidoreductases are classified according to their protein family. [file 1471-2164-14-526-S5.xlsx]

## Sheet: Sheet1
GeneID	Annotation		Protein family	Protein family ID	Membrane-bound	Signal peptide
Aldehyde dehydrogenase family
APA386B_151	aldehyde dehydrogenase		aldehyde dehydrogenase family	IPR015590	no	none
APA386B_909	aldehyde dehydrogenase		aldehyde dehydrogenase family	IPR015590	no	none
APA386B_921	aldehyde dehydrogenase		aldehyde dehydrogenase family	IPR015590	no	none
APA386B_2074	aldehyde dehydrogenase		aldehyde dehydrogenase family	IPR015590	no	none
Short chain dehydrogenases/reductase family
APA386B_85	short-chain sugar nucleotide oxidoreductase		short-chain dehydrogenase/reductase	IPR002198	no	none
APA386B_938	oxidoreductase		short-chain dehydrogenase/reductase	IPR002198	no	none
APA386B_245	oxidoreductase		short-chain dehydrogenase/reductase	IPR002198	no	none
APA386B_507	oxidoreductase		short-chain dehydrogenase/reductase	IPR002198	no	none
APA386B_509	oxidoreductase		short-chain dehydrogenase/reductase	IPR002198	no	none
APA386B_908	oxidoreductase		short-chain dehydrogenase/reductase	IPR002198	no	none
APA386B_946	oxidoreductase		short-chain dehydrogenase/reductase	IPR002198	no	none
APA386B_953	oxidoreductase		short-chain dehydrogenase/reductase	IPR002198	no	none
APA386B_1063	oxidoreductase		short-chain dehydrogenase/reductase	IPR002198	no	none
APA386B_1538	oxidoreductase		short-chain dehydrogenase/reductase	IPR002198	no	none
APA386B_1597	oxidoreductase		short-chain dehydrogenase/reductase	IPR002198	no	none
APA386B_1815	oxidoreductase		short-chain dehydrogenase/reductase	IPR002198	putative (133-153)	none
APA386B_1888	oxidoreductase		short-chain dehydrogenase/reductase	IPR002198	yes (307-329)	none
APA386B_1905	oxidoreductase		short-chain dehydrogenase/reductase	IPR002198	no	none
APA386B_2052	oxidoreductase		short-chain dehydrogenase/reductase	IPR002198	yes (9-31)	none
APA386B_2069	oxidoreductase		short-chain dehydrogenase/reductase	IPR002198	no	none
APA386B_2191	oxidoreductase		short-chain dehydrogenase/reductase	IPR002198	no	none
APA386B_507	oxidoreductase		short-chain dehydrogenase/reductase	IPR002198	no	none
PQQ-dependent dehydrogenases
APA386B_1016	PQQ-dependent dehydrogenase		membrane-bound quinoprotein dehydrogenase	IPR002372	yes (20-42,47-64,69-86,101-120,127-149)	none
APA386B_325	PQQ-containing dehydrogenase		membrane-bound quinoprotein dehydrogenase	IPR002372	yes (7-29,33-55,64-86,90-107,120-142)	none
Aldo/keto reductase family
APA386B_1729	Oxidoreductase		aldo/keto reductase	IPR001395	no	none
Membrane-bound FAD-dependent pyridine nucleotide-disulphide oxidoreductase
APA386B_767	putative oxidoreductase		FAD-dependent pyridine nucleotide-disulphide oxidoreductase	IPR013027	yes (36-102)	none
Zinc-binding dehydrogenase family
APA386B_496	alcohol dehydrogenase		zinc-binding dehydrogenase family	IPR013154/IPR013149	no	none
APA386B_1507	alcohol dehydrogenase		zinc-binding dehydrogenase family	IPR013154/IPR013149	yes (168-188)	none
Rossmann-fold domain
APA386B_2576	oxidoreductase		oxidoreductase family, NAD-binding Rossmann fold	IPR000683/IPR004104	no	none
FAD-dependent oxidoreducases
APA386B_267	putative oxidoreductase		FAD dependent oxidoreductase	IPR006076	no	none
APA386B_1988	oxidoreductase		FAD dependent oxidoreductase	IPR006076	no	yes (24-25)
APA386B_2095	oxidoreductase		FAD dependent oxidoreductase	IPR006076	no	none
Other oxidoreductases
APA386B_130	oxidoreductase		FAD-binding domain protein	IPR003953	no	none
APA386B_244	oxidoreductase		NADH:flavin oxidoreductase/NADH oxidase	IPR001155	no	none
APA386B_209	iron-containing alcohol dehydrogenase		iron-containing alcohol dehydrogenase family	IPR001670	no	none
APA386B_1867	iron-sulfur (Fe-S) oxidoreductase		cysteine-rich domain	IPR004017	no	none
APA386B_2409	2-hydroxyacid dehydrogenase		D-isomer specific 2-hydroxyacid dehydrogenase	IPR006139	no	none
APA386B_1876	iron-sulfur (Fe-S) oxidoreductase		radical SAM	IPR007197	no	none
APA386B_1880	iron-sulfur (Fe-S) oxidoreductase		radical SAM	IPR007197	no	none
APA386B_2362	alcohol dehydrogenase		alcohol dehydrogenase GroES-like	IPR013154	yes (164-184,222-242)	none
