# Supplementary material for: Complete genome sequence and comparative analysis of Acetobacter pasteurianus 386B, a strain well-adapted to the cocoa bean fermentation ecosystem
Source: BMC Genomics. 2013 Aug 1;14:526. doi: 10.1186/1471-2164-14-526 (PMC3751514; doi:10.1186/1471-2164-14-526)
Supplement: Additional file 6 — Genes of Acetobacter pasteurianus 386B coding for membrane-bound oxidoreductases with unknown specific function. Homologues of the genes involved are shown for A. pasteurianus IFO 3283, Ga. diazotrophicus Pal5, and G. oxydans 621H. [file 1471-2164-14-526-S6.xlsx]

## Sheet: Sheet1
Gene number of	Homologue in	Homologue in	Homologue in
A. pasteurianus 386B	A. pasteurianus IFO 3283	Ga. diazotrophicus Pal 5	G. oxydans 621H
APA386B_1815	APA01_03300	GDI_1733	GOX0525
APA386B_1888	APA01_04060	GDI_0730
APA386B_2052	APA01_05540	GDI_3485	GOX1458
APA386B_767	APA01_18520	GDI_1147	GOX0946
APA386B_1507	APA01_00250	GDI_2473	GOX0313
APA386B_2362	APA01_08590	GDI_0902	GOX0314
