# Supplementary material for: Complete genome sequence and comparative analysis of Acetobacter pasteurianus 386B, a strain well-adapted to the cocoa bean fermentation ecosystem
Source: BMC Genomics. 2013 Aug 1;14:526. doi: 10.1186/1471-2164-14-526 (PMC3751514; doi:10.1186/1471-2164-14-526)
Supplement: Additional file 7 — Genes of Acetobacter pasteurianus 386B involved in thermotolerance. List of homologous genes between A. pasteurianus 386B and A. tropicalis NBRC 101654, and between A. pasteurianus 386B and A. pasteurianus NBRC 101655. [file 1471-2164-14-526-S7.xlsx]

## Sheet: Sheet1
Gene name	Gene number in	Gene number in	Gene number in A. pasteurianus	Mode of mutation
	A. pasteurianus 386B	A. tropicalis NBRC 101654	NBRC 101655
RNA polymerase sigma factor	APA386B_100	ATPR_2218
xanthine dehydrogenase XdhA	APA386B_125	ATPR_2837
asparagine synthetase	APA386B_665	ATPR_2801
flavodoxin/nitric oxide synthase	APA386B_778	ATPR_1364
N-acetylmuramoyl-L-alanine amidase	APA386B_897	ATPR_3151
siroheme synthase	APA386B_1054	ATPR_0022
hypothetical protein	APA386B_1217	ATPR_0162
periplasmic serine protease DegP	APA386B_1373	ATPR_1619
hypothetical protein	APA386B_1540	ATPR_0586
glycosyl transferase	APA386B_1687	ATPR_1188
lysyl-tRNA synthetase, class II	APA386B_1758	ATPR_0143
GTP-binding protein LepA	APA386B_2137	ATPR_0450
hypothetical protein	APA386B_2143	ATPR_0443
zinc metallopeptidase	APA386B_2156	ATPR_0429
heat shock protein HSP20	APA386B_2177	ATPR_3088
hypothetical protein	APA386B_2415	ATPR_2096
glutamate-ammonia-ligase adenylyltransferase	APA386B_2416	ATPR_2097
DNA methyltransferase	APA386B_2479	ATPR_1965
cell division inhibitor MinC	APA386B_2523	ATPR_0029
hypothetical protein	APA386B_2530	ATPR_0036
putative Na+/H+ antiporter	APA386B_2553	ATPR_0071
chromosome segregation protein SMC	APA386B_2591	ATPR_1424
ABC transport system substrate-binding protein	APA386B_2657	ATPR_0609
D-3-phosphoglycerate dehydrogenase	APA386B_2712	ATPR_0874
glycosyl transferase	upstream of APA386B_686		upstream of APT_1213	4 mutations
transcriptional regulator	upstream of APA386B_620		upstream of APT_1226	10 mutations
uridylyltransferase PII	APA386B_596		APT_1249	71 synonymous mutations
hypothetical protein	APA386B_533		APT_1971	3 synonymous mutations
cytochrome c	APA386B_906		APT_2167	3 synonymous mutations; 1 nonsynonymous mutation (position 69: Threonine (NBRC 101655); Isoleucine (APA386B))
